# Supplementary material for: Use of Uncertainty Calculation Software as a Didactic Tool to Improve the Knowledge of Chemistry Students in Analytical Method Validation
Source: J Chem Educ. 2023 Dec 15;101(1):104–12. doi: 10.1021/acs.jchemed.3c00102 (PMC10865931; doi:10.1021/acs.jchemed.3c00102)
Supplement: Supplementary file 3 — ed3c00102_si_003.xlsx [file ed3c00102_si_003.xlsx]

## Sheet: Students group 1
Calculations for solutions preparation		Data for ozone cocentration calculations in ambient air
Amount of ITS for stock solution (g)	0.0255	Date and time of sampling start	27/04/2022 - 06:40 pm
Concentration of ITS stock solution (mg/L)	1020	Date and time of end of sampling	28/04/2022 - 01:00 pm
Concentration of ITS working solution (mg/L)	20.4	V (L)	0.01
		MW (ITS) (g/mol)	612.72
		MW (ozone) (g/mol)	48
		Sampling time (min)	1100
		Sampling rate (m3/min)	2.18e-05
Table S1-a
	[ITS] (mg/L)	Absorbance (au)
		Workplace 1	Workplace 2	Workplace 3	Workplace 4
Absorbance data for calibration curves	1	0.015	0.02	0.013	0.023
	2	0.046	0.05	0.043	0.041
	4	0.109	0.111	0.107	0.098
	8	0.227	0.231	0.222	0.216
	16	0.473	0.47	0.464	0.452
	20	0.574	0.59	0.587	0.569
Absorbance for real sample and blank	Passive sampler used as blank (Ab)	0.142	0.152	0.138	0.104
	Passive sampler used as real sample (As)	0.092	0.103	0.103	0.071
Table S2-b
		Workplace 1	Workplace 2	Workplace 3	Workplace 4
Linear equation	Slope	0.029	0.03	0.0301	0.0291
	Intercept	-0.0118	-0.0095	-0.0167	-0.0141
	R2	0.9994	1	0.999	0.999
Table S3-b
Ozone concentration calculations		Workplace 1	Workplace 2	Workplace 3	Workplace 4
	Concentration of ITS extract in the blank (mg/L)	5.30345	5.38333	5.13953	4.05842
	Concentration of ITS extract in the real sample (mg/L)	3.57931	3.75	3.97674	2.9244
	Mass of ITS extract in the blank (µg)	53.0345	53.8333	51.3953	40.5842
	Mass of ITS extract in the real sample (µg)	35.7931	37.5	39.7674	29.244
	ITS mass consumed (µg)	17.2414	16.3333	11.6279	11.3402
	Ozone mass (µg)	1.35068	1.27954	0.910921	0.888383
	Ozone concentration (µg/m3)	56.3251	53.3586	37.9867	37.0468

## Sheet: Students group 2
Calculations for solutions preparation		Data for ozone cocentration calculations in ambient air
Amount of ITS for stock solution (g)	0.0249	Date and time of sampling start	28/04/2022 - 06:20 pm
Concentration of ITS stock solution (mg/L)	996	Date and time of end of sampling	29/04/2022 - 12:40 pm
Concentration of ITS working solution (mg/L)	19.92	V (L)	0.01
		MW (ITS) (g/mol)	612.72
		MW (ozone) (g/mol)	48
		Sampling time (min)	1100
		Sampling rate (m3/min)	2.18e-05
Table S1-a
	[ITS] (mg/L)	Absorbance (au)
		Workplace 1	Workplace 2	Workplace 3	Workplace 4
Absorbance data for calibration curves	1	0.029	0.023	0.029	0.02
	2	0.058	0.041	0.052	0.046
	4	0.112	0.1	0.104	0.103
	8	0.218	0.205	0.212	0.204
	16	0.438	0.422	0.448	0.418
	20	0.547	0.529	0.525	0.526
Absorbance for real sample and blank	Passive sampler used as blank (Ab)	0.142	0.118	0.158	0.139
	Passive sampler used as real sample (As)	0.092	0.097	0.103	0.095
Table S2-b
		Workplace 1	Workplace 2	Workplace 3	Workplace 4
Linear equation	Slope	0.0272	0.0269	0.0266	0.0269
	Intercept	0.0024	-0.0082	-0.0002	-0.006
	R2	1	1	0.998	1
Table S3-b
Ozone concentration calculations		Workplace 1	Workplace 2	Workplace 3	Workplace 4
	Concentration of ITS extract in the blank (mg/L)	5.13235	4.69145	5.94737	5.39033
	Concentration of ITS extract in the real sample (mg/L)	3.29412	3.91078	3.8797	3.75465
	Mass of ITS extract in the blank (µg)	51.3235	46.9145	59.4737	53.9033
	Mass of ITS extract in the real sample (µg)	32.9412	39.1078	38.797	37.5465
	ITS mass consumed (µg)	18.3824	7.80669	20.6767	16.3569
	Ozone mass (µg)	1.44006	0.61157	1.6198	1.28138
	Ozone concentration (µg/m3)	60.0525	25.5033	67.5478	53.4356
