# Supplementary material for: Use of Uncertainty Calculation Software as a Didactic Tool to Improve the Knowledge of Chemistry Students in Analytical Method Validation
Source: J Chem Educ. 2023 Dec 15;101(1):104–12. doi: 10.1021/acs.jchemed.3c00102 (PMC10865931; doi:10.1021/acs.jchemed.3c00102)
Supplement: Supplementary file 4 — ed3c00102_si_004.zip [file ed3c00102_si_004.zip]

Archive with 1 entries (1 files):
- SVT-v2.2.2.xlsm
