# Supplementary material for: Use of Uncertainty Calculation Software as a Didactic Tool to Improve the Knowledge of Chemistry Students in Analytical Method Validation
Source: J Chem Educ. 2023 Dec 15;101(1):104–12. doi: 10.1021/acs.jchemed.3c00102 (PMC10865931; doi:10.1021/acs.jchemed.3c00102)
Supplement: Supplementary file 4 — ed3c00102_si_004.zip [file ed3c00102_si_004.zip › SVT-v2.2.2.xlsm]

## Sheet: SDV
Raw data					Regression line									Regression				Uncertainty (u) with reference method						u rep. Inst.		Deming regression
Reference	Sensor 1	Sensor 2	Average			coeff.	var	std. err.	t stat	p-value	lower	upper		(xi - )2	(yi - )2	(xi - ) (yi - )		Predicted Y	Sqrd Res.	uCR2	Sqrd Rel. Res.	uCR2		(y1-y2)2		i	i	u	v	r	a	b																Tmp Copy: TODO: Find a better way
					intercept	#DIV/0!	#NUM!	#NUM!	#DIV/0!	#DIV/0!	#DIV/0!	#DIV/0!						#DIV/0!	#DIV/0!	#DIV/0!	#DIV/0!	#DIV/0!		0																								0
					slope	#DIV/0!	#NUM!	#NUM!	#DIV/0!	#DIV/0!	#DIV/0!	#DIV/0!						#DIV/0!	#DIV/0!	#DIV/0!	#DIV/0!	#DIV/0!		0																								0
																		#DIV/0!	#DIV/0!	#DIV/0!	#DIV/0!	#DIV/0!		0																								0
					Orthogonal coeff.			Ortogonal reg. plot			Uncertainty calculat.							#DIV/0!	#DIV/0!	#DIV/0!	#DIV/0!	#DIV/0!		0																								0
						#DIV/0!		x	y		RSS (absol.)	#DIV/0!						#DIV/0!	#DIV/0!	#DIV/0!	#DIV/0!	#DIV/0!		0																								0
						#DIV/0!		0	#DIV/0!		RSS (relat.)	#DIV/0!						#DIV/0!	#DIV/0!	#DIV/0!	#DIV/0!	#DIV/0!		0																								0
					Sxx (u)	0		0	#DIV/0!		uCR2 (limit)	#DIV/0!						#DIV/0!	#DIV/0!	#DIV/0!	#DIV/0!	#DIV/0!		0																								0
					Syy (v)	0					wbs2	#DIV/0!						#DIV/0!	#DIV/0!	#DIV/0!	#DIV/0!	#DIV/0!		0																								0
					Sxy (r)	0		Optimal reg. plot			wc,CM2	#DIV/0!						#DIV/0!	#DIV/0!	#DIV/0!	#DIV/0!	#DIV/0!		0
					Datos	0		x	y		wCM,field	#DIV/0!						#DIV/0!	#DIV/0!	#DIV/0!	#DIV/0!	#DIV/0!		0
					l	1		0	0		%	#DIV/0!						#DIV/0!	#DIV/0!	#DIV/0!	#DIV/0!	#DIV/0!		0
					a	0.05		0	0		u	1.3						#DIV/0!	#DIV/0!	#DIV/0!	#DIV/0!	#DIV/0!		0
											u2	1.69						#DIV/0!	#DIV/0!	#DIV/0!	#DIV/0!	#DIV/0!		0
																		#DIV/0!	#DIV/0!	#DIV/0!	#DIV/0!	#DIV/0!		0
																		#DIV/0!	#DIV/0!	#DIV/0!	#DIV/0!	#DIV/0!		0
																		#DIV/0!	#DIV/0!	#DIV/0!	#DIV/0!	#DIV/0!		0
																		#DIV/0!	#DIV/0!	#DIV/0!	#DIV/0!	#DIV/0!		0
																		#DIV/0!	#DIV/0!	#DIV/0!	#DIV/0!	#DIV/0!		0
																		#DIV/0!	#DIV/0!	#DIV/0!	#DIV/0!	#DIV/0!		0
																		#DIV/0!	#DIV/0!	#DIV/0!	#DIV/0!	#DIV/0!		0
																		#DIV/0!	#DIV/0!	#DIV/0!	#DIV/0!	#DIV/0!		0
																		#DIV/0!	#DIV/0!	#DIV/0!	#DIV/0!	#DIV/0!		0
																		#DIV/0!	#DIV/0!	#DIV/0!	#DIV/0!	#DIV/0!		0
																		#DIV/0!	#DIV/0!	#DIV/0!	#DIV/0!	#DIV/0!		0
																		#DIV/0!	#DIV/0!	#DIV/0!	#DIV/0!	#DIV/0!		0
																		#DIV/0!	#DIV/0!	#DIV/0!	#DIV/0!	#DIV/0!		0
																		#DIV/0!	#DIV/0!	#DIV/0!	#DIV/0!	#DIV/0!		0
																		#DIV/0!	#DIV/0!	#DIV/0!	#DIV/0!	#DIV/0!		0
																		#DIV/0!	#DIV/0!	#DIV/0!	#DIV/0!	#DIV/0!		0
																		#DIV/0!	#DIV/0!	#DIV/0!	#DIV/0!	#DIV/0!		0
																		#DIV/0!	#DIV/0!	#DIV/0!	#DIV/0!	#DIV/0!		0
																		#DIV/0!	#DIV/0!	#DIV/0!	#DIV/0!	#DIV/0!		0
																		#DIV/0!	#DIV/0!	#DIV/0!	#DIV/0!	#DIV/0!		0
																		#DIV/0!	#DIV/0!	#DIV/0!	#DIV/0!	#DIV/0!		0
																		#DIV/0!	#DIV/0!	#DIV/0!	#DIV/0!	#DIV/0!		0
																		#DIV/0!	#DIV/0!	#DIV/0!	#DIV/0!	#DIV/0!		0
																		#DIV/0!	#DIV/0!	#DIV/0!	#DIV/0!	#DIV/0!		0
																		#DIV/0!	#DIV/0!	#DIV/0!	#DIV/0!	#DIV/0!		0
																		#DIV/0!	#DIV/0!	#DIV/0!	#DIV/0!	#DIV/0!		0
																		#DIV/0!	#DIV/0!	#DIV/0!	#DIV/0!	#DIV/0!		0
																		#DIV/0!	#DIV/0!	#DIV/0!	#DIV/0!	#DIV/0!		0
																		#DIV/0!	#DIV/0!	#DIV/0!	#DIV/0!	#DIV/0!		0
																		#DIV/0!	#DIV/0!	#DIV/0!	#DIV/0!	#DIV/0!		0
																		#DIV/0!	#DIV/0!	#DIV/0!	#DIV/0!	#DIV/0!		0
																		#DIV/0!	#DIV/0!	#DIV/0!	#DIV/0!	#DIV/0!		0
																		#DIV/0!	#DIV/0!	#DIV/0!	#DIV/0!	#DIV/0!		0
																		#DIV/0!	#DIV/0!	#DIV/0!	#DIV/0!	#DIV/0!		0
																		#DIV/0!	#DIV/0!	#DIV/0!	#DIV/0!	#DIV/0!		0
																		#DIV/0!	#DIV/0!	#DIV/0!	#DIV/0!	#DIV/0!		0
																		#DIV/0!	#DIV/0!	#DIV/0!	#DIV/0!	#DIV/0!		0
																		#DIV/0!	#DIV/0!	#DIV/0!	#DIV/0!	#DIV/0!		0
																		#DIV/0!	#DIV/0!	#DIV/0!	#DIV/0!	#DIV/0!		0
																		#DIV/0!	#DIV/0!	#DIV/0!	#DIV/0!	#DIV/0!		0
																		#DIV/0!	#DIV/0!	#DIV/0!	#DIV/0!	#DIV/0!		0
																		#DIV/0!	#DIV/0!	#DIV/0!	#DIV/0!	#DIV/0!		0
																		#DIV/0!	#DIV/0!	#DIV/0!	#DIV/0!	#DIV/0!		0
																		#DIV/0!	#DIV/0!	#DIV/0!	#DIV/0!	#DIV/0!		0
																		#DIV/0!	#DIV/0!	#DIV/0!	#DIV/0!	#DIV/0!		0
																		#DIV/0!	#DIV/0!	#DIV/0!	#DIV/0!	#DIV/0!		0
																		#DIV/0!	#DIV/0!	#DIV/0!	#DIV/0!	#DIV/0!		0
																		#DIV/0!	#DIV/0!	#DIV/0!	#DIV/0!	#DIV/0!		0
																		#DIV/0!	#DIV/0!	#DIV/0!	#DIV/0!	#DIV/0!		0
																		#DIV/0!	#DIV/0!	#DIV/0!	#DIV/0!	#DIV/0!		0
																		#DIV/0!	#DIV/0!	#DIV/0!	#DIV/0!	#DIV/0!		0
																		#DIV/0!	#DIV/0!	#DIV/0!	#DIV/0!	#DIV/0!		0
																		#DIV/0!	#DIV/0!	#DIV/0!	#DIV/0!	#DIV/0!		0
																		#DIV/0!	#DIV/0!	#DIV/0!	#DIV/0!	#DIV/0!		0
																		#DIV/0!	#DIV/0!	#DIV/0!	#DIV/0!	#DIV/0!		0
																		#DIV/0!	#DIV/0!	#DIV/0!	#DIV/0!	#DIV/0!		0
																		#DIV/0!	#DIV/0!	#DIV/0!	#DIV/0!	#DIV/0!		0
																		#DIV/0!	#DIV/0!	#DIV/0!	#DIV/0!	#DIV/0!		0
																		#DIV/0!	#DIV/0!	#DIV/0!	#DIV/0!	#DIV/0!		0
																		#DIV/0!	#DIV/0!	#DIV/0!	#DIV/0!	#DIV/0!		0
																		#DIV/0!	#DIV/0!	#DIV/0!	#DIV/0!	#DIV/0!		0
																		#DIV/0!	#DIV/0!	#DIV/0!	#DIV/0!	#DIV/0!		0
																		#DIV/0!	#DIV/0!	#DIV/0!	#DIV/0!	#DIV/0!		0
																		#DIV/0!	#DIV/0!	#DIV/0!	#DIV/0!	#DIV/0!		0
																		#DIV/0!	#DIV/0!	#DIV/0!	#DIV/0!	#DIV/0!		0
																		#DIV/0!	#DIV/0!	#DIV/0!	#DIV/0!	#DIV/0!		0
																		#DIV/0!	#DIV/0!	#DIV/0!	#DIV/0!	#DIV/0!		0
																		#DIV/0!	#DIV/0!	#DIV/0!	#DIV/0!	#DIV/0!		0
																		#DIV/0!	#DIV/0!	#DIV/0!	#DIV/0!	#DIV/0!		0
																		#DIV/0!	#DIV/0!	#DIV/0!	#DIV/0!	#DIV/0!		0
																		#DIV/0!	#DIV/0!	#DIV/0!	#DIV/0!	#DIV/0!		0
																		#DIV/0!	#DIV/0!	#DIV/0!	#DIV/0!	#DIV/0!		0
																		#DIV/0!	#DIV/0!	#DIV/0!	#DIV/0!	#DIV/0!		0
																		#DIV/0!	#DIV/0!	#DIV/0!	#DIV/0!	#DIV/0!		0
																		#DIV/0!	#DIV/0!	#DIV/0!	#DIV/0!	#DIV/0!		0
																		#DIV/0!	#DIV/0!	#DIV/0!	#DIV/0!	#DIV/0!		0
																		#DIV/0!	#DIV/0!	#DIV/0!	#DIV/0!	#DIV/0!		0
																		#DIV/0!	#DIV/0!	#DIV/0!	#DIV/0!	#DIV/0!		0
																		#DIV/0!	#DIV/0!	#DIV/0!	#DIV/0!	#DIV/0!		0
																		#DIV/0!	#DIV/0!	#DIV/0!	#DIV/0!	#DIV/0!		0
																		#DIV/0!	#DIV/0!	#DIV/0!	#DIV/0!	#DIV/0!		0
																		#DIV/0!	#DIV/0!	#DIV/0!	#DIV/0!	#DIV/0!		0
																		#DIV/0!	#DIV/0!	#DIV/0!	#DIV/0!	#DIV/0!		0
																		#DIV/0!	#DIV/0!	#DIV/0!	#DIV/0!	#DIV/0!		0
																		#DIV/0!	#DIV/0!	#DIV/0!	#DIV/0!	#DIV/0!		0
																		#DIV/0!	#DIV/0!	#DIV/0!	#DIV/0!	#DIV/0!		0
																		#DIV/0!	#DIV/0!	#DIV/0!	#DIV/0!	#DIV/0!		0
																		#DIV/0!	#DIV/0!	#DIV/0!	#DIV/0!	#DIV/0!		0
																		#DIV/0!	#DIV/0!	#DIV/0!	#DIV/0!	#DIV/0!		0
																		#DIV/0!	#DIV/0!	#DIV/0!	#DIV/0!	#DIV/0!		0
																		#DIV/0!	#DIV/0!	#DIV/0!	#DIV/0!	#DIV/0!		0
																		#DIV/0!	#DIV/0!	#DIV/0!	#DIV/0!	#DIV/0!		0
																		#DIV/0!	#DIV/0!	#DIV/0!	#DIV/0!	#DIV/0!		0
																		#DIV/0!	#DIV/0!	#DIV/0!	#DIV/0!	#DIV/0!		0
																		#DIV/0!	#DIV/0!	#DIV/0!	#DIV/0!	#DIV/0!		0
																		#DIV/0!	#DIV/0!	#DIV/0!	#DIV/0!	#DIV/0!		0
																		#DIV/0!	#DIV/0!	#DIV/0!	#DIV/0!	#DIV/0!		0
																		#DIV/0!	#DIV/0!	#DIV/0!	#DIV/0!	#DIV/0!		0
																		#DIV/0!	#DIV/0!	#DIV/0!	#DIV/0!	#DIV/0!		0
																		#DIV/0!	#DIV/0!	#DIV/0!	#DIV/0!	#DIV/0!		0
																		#DIV/0!	#DIV/0!	#DIV/0!	#DIV/0!	#DIV/0!		0
																		#DIV/0!	#DIV/0!	#DIV/0!	#DIV/0!	#DIV/0!		0
																		#DIV/0!	#DIV/0!	#DIV/0!	#DIV/0!	#DIV/0!		0
																		#DIV/0!	#DIV/0!	#DIV/0!	#DIV/0!	#DIV/0!		0
																		#DIV/0!	#DIV/0!	#DIV/0!	#DIV/0!	#DIV/0!		0
																		#DIV/0!	#DIV/0!	#DIV/0!	#DIV/0!	#DIV/0!		0
																		#DIV/0!	#DIV/0!	#DIV/0!	#DIV/0!	#DIV/0!		0
																		#DIV/0!	#DIV/0!	#DIV/0!	#DIV/0!	#DIV/0!		0
																		#DIV/0!	#DIV/0!	#DIV/0!	#DIV/0!	#DIV/0!		0
																		#DIV/0!	#DIV/0!	#DIV/0!	#DIV/0!	#DIV/0!		0
																		#DIV/0!	#DIV/0!	#DIV/0!	#DIV/0!	#DIV/0!		0
																		#DIV/0!	#DIV/0!	#DIV/0!	#DIV/0!	#DIV/0!		0
																		#DIV/0!	#DIV/0!	#DIV/0!	#DIV/0!	#DIV/0!		0
																		#DIV/0!	#DIV/0!	#DIV/0!	#DIV/0!	#DIV/0!		0
																		#DIV/0!	#DIV/0!	#DIV/0!	#DIV/0!	#DIV/0!		0
																		#DIV/0!	#DIV/0!	#DIV/0!	#DIV/0!	#DIV/0!		0
																		#DIV/0!	#DIV/0!	#DIV/0!	#DIV/0!	#DIV/0!		0
																		#DIV/0!	#DIV/0!	#DIV/0!	#DIV/0!	#DIV/0!		0
																		#DIV/0!	#DIV/0!	#DIV/0!	#DIV/0!	#DIV/0!		0
																		#DIV/0!	#DIV/0!	#DIV/0!	#DIV/0!	#DIV/0!		0
																		#DIV/0!	#DIV/0!	#DIV/0!	#DIV/0!	#DIV/0!		0
																		#DIV/0!	#DIV/0!	#DIV/0!	#DIV/0!	#DIV/0!		0
																		#DIV/0!	#DIV/0!	#DIV/0!	#DIV/0!	#DIV/0!		0
																		#DIV/0!	#DIV/0!	#DIV/0!	#DIV/0!	#DIV/0!		0
																		#DIV/0!	#DIV/0!	#DIV/0!	#DIV/0!	#DIV/0!		0
																		#DIV/0!	#DIV/0!	#DIV/0!	#DIV/0!	#DIV/0!		0
																		#DIV/0!	#DIV/0!	#DIV/0!	#DIV/0!	#DIV/0!		0
																		#DIV/0!	#DIV/0!	#DIV/0!	#DIV/0!	#DIV/0!		0
																		#DIV/0!	#DIV/0!	#DIV/0!	#DIV/0!	#DIV/0!		0
																		#DIV/0!	#DIV/0!	#DIV/0!	#DIV/0!	#DIV/0!		0
																		#DIV/0!	#DIV/0!	#DIV/0!	#DIV/0!	#DIV/0!		0
																		#DIV/0!	#DIV/0!	#DIV/0!	#DIV/0!	#DIV/0!		0
																		#DIV/0!	#DIV/0!	#DIV/0!	#DIV/0!	#DIV/0!		0
																		#DIV/0!	#DIV/0!	#DIV/0!	#DIV/0!	#DIV/0!		0
																		#DIV/0!	#DIV/0!	#DIV/0!	#DIV/0!	#DIV/0!		0
																		#DIV/0!	#DIV/0!	#DIV/0!	#DIV/0!	#DIV/0!		0
																		#DIV/0!	#DIV/0!	#DIV/0!	#DIV/0!	#DIV/0!		0
																		#DIV/0!	#DIV/0!	#DIV/0!	#DIV/0!	#DIV/0!		0
																		#DIV/0!	#DIV/0!	#DIV/0!	#DIV/0!	#DIV/0!		0
																		#DIV/0!	#DIV/0!	#DIV/0!	#DIV/0!	#DIV/0!		0
																		#DIV/0!	#DIV/0!	#DIV/0!	#DIV/0!	#DIV/0!		0
																		#DIV/0!	#DIV/0!	#DIV/0!	#DIV/0!	#DIV/0!		0
																		#DIV/0!	#DIV/0!	#DIV/0!	#DIV/0!	#DIV/0!		0
																		#DIV/0!	#DIV/0!	#DIV/0!	#DIV/0!	#DIV/0!		0
																		#DIV/0!	#DIV/0!	#DIV/0!	#DIV/0!	#DIV/0!		0
																		#DIV/0!	#DIV/0!	#DIV/0!	#DIV/0!	#DIV/0!		0
																		#DIV/0!	#DIV/0!	#DIV/0!	#DIV/0!	#DIV/0!		0
																		#DIV/0!	#DIV/0!	#DIV/0!	#DIV/0!	#DIV/0!		0
																		#DIV/0!	#DIV/0!	#DIV/0!	#DIV/0!	#DIV/0!		0
																		#DIV/0!	#DIV/0!	#DIV/0!	#DIV/0!	#DIV/0!		0
																		#DIV/0!	#DIV/0!	#DIV/0!	#DIV/0!	#DIV/0!		0
																		#DIV/0!	#DIV/0!	#DIV/0!	#DIV/0!	#DIV/0!		0
																		#DIV/0!	#DIV/0!	#DIV/0!	#DIV/0!	#DIV/0!		0
																		#DIV/0!	#DIV/0!	#DIV/0!	#DIV/0!	#DIV/0!		0
																		#DIV/0!	#DIV/0!	#DIV/0!	#DIV/0!	#DIV/0!		0
																		#DIV/0!	#DIV/0!	#DIV/0!	#DIV/0!	#DIV/0!		0
																		#DIV/0!	#DIV/0!	#DIV/0!	#DIV/0!	#DIV/0!		0
																		#DIV/0!	#DIV/0!	#DIV/0!	#DIV/0!	#DIV/0!		0
																		#DIV/0!	#DIV/0!	#DIV/0!	#DIV/0!	#DIV/0!		0
																		#DIV/0!	#DIV/0!	#DIV/0!	#DIV/0!	#DIV/0!		0
																		#DIV/0!	#DIV/0!	#DIV/0!	#DIV/0!	#DIV/0!		0
																		#DIV/0!	#DIV/0!	#DIV/0!	#DIV/0!	#DIV/0!		0
																		#DIV/0!	#DIV/0!	#DIV/0!	#DIV/0!	#DIV/0!		0
																		#DIV/0!	#DIV/0!	#DIV/0!	#DIV/0!	#DIV/0!		0
																		#DIV/0!	#DIV/0!	#DIV/0!	#DIV/0!	#DIV/0!		0
																		#DIV/0!	#DIV/0!	#DIV/0!	#DIV/0!	#DIV/0!		0
																		#DIV/0!	#DIV/0!	#DIV/0!	#DIV/0!	#DIV/0!		0
																		#DIV/0!	#DIV/0!	#DIV/0!	#DIV/0!	#DIV/0!		0
																		#DIV/0!	#DIV/0!	#DIV/0!	#DIV/0!	#DIV/0!		0
																		#DIV/0!	#DIV/0!	#DIV/0!	#DIV/0!	#DIV/0!		0
																		#DIV/0!	#DIV/0!	#DIV/0!	#DIV/0!	#DIV/0!		0
																		#DIV/0!	#DIV/0!	#DIV/0!	#DIV/0!	#DIV/0!		0
																		#DIV/0!	#DIV/0!	#DIV/0!	#DIV/0!	#DIV/0!		0
																		#DIV/0!	#DIV/0!	#DIV/0!	#DIV/0!	#DIV/0!		0
																		#DIV/0!	#DIV/0!	#DIV/0!	#DIV/0!	#DIV/0!		0
																		#DIV/0!	#DIV/0!	#DIV/0!	#DIV/0!	#DIV/0!		0
																		#DIV/0!	#DIV/0!	#DIV/0!	#DIV/0!	#DIV/0!		0
																		#DIV/0!	#DIV/0!	#DIV/0!	#DIV/0!	#DIV/0!		0
																		#DIV/0!	#DIV/0!	#DIV/0!	#DIV/0!	#DIV/0!		0
																		#DIV/0!	#DIV/0!	#DIV/0!	#DIV/0!	#DIV/0!		0
																		#DIV/0!	#DIV/0!	#DIV/0!	#DIV/0!	#DIV/0!		0
																		#DIV/0!	#DIV/0!	#DIV/0!	#DIV/0!	#DIV/0!		0
																		#DIV/0!	#DIV/0!	#DIV/0!	#DIV/0!	#DIV/0!		0
																		#DIV/0!	#DIV/0!	#DIV/0!	#DIV/0!	#DIV/0!		0
																		#DIV/0!	#DIV/0!	#DIV/0!	#DIV/0!	#DIV/0!		0
																		#DIV/0!	#DIV/0!	#DIV/0!	#DIV/0!	#DIV/0!		0
																		#DIV/0!	#DIV/0!	#DIV/0!	#DIV/0!	#DIV/0!		0
																		#DIV/0!	#DIV/0!	#DIV/0!	#DIV/0!	#DIV/0!		0
																		#DIV/0!	#DIV/0!	#DIV/0!	#DIV/0!	#DIV/0!		0
																		#DIV/0!	#DIV/0!	#DIV/0!	#DIV/0!	#DIV/0!		0
																		#DIV/0!	#DIV/0!	#DIV/0!	#DIV/0!	#DIV/0!		0
																		#DIV/0!	#DIV/0!	#DIV/0!	#DIV/0!	#DIV/0!		0
																		#DIV/0!	#DIV/0!	#DIV/0!	#DIV/0!	#DIV/0!		0
																		#DIV/0!	#DIV/0!	#DIV/0!	#DIV/0!	#DIV/0!		0
																		#DIV/0!	#DIV/0!	#DIV/0!	#DIV/0!	#DIV/0!		0
																		#DIV/0!	#DIV/0!	#DIV/0!	#DIV/0!	#DIV/0!		0
																		#DIV/0!	#DIV/0!	#DIV/0!	#DIV/0!	#DIV/0!		0
																		#DIV/0!	#DIV/0!	#DIV/0!	#DIV/0!	#DIV/0!		0
																		#DIV/0!	#DIV/0!	#DIV/0!	#DIV/0!	#DIV/0!		0
																		#DIV/0!	#DIV/0!	#DIV/0!	#DIV/0!	#DIV/0!		0
																		#DIV/0!	#DIV/0!	#DIV/0!	#DIV/0!	#DIV/0!		0
																		#DIV/0!	#DIV/0!	#DIV/0!	#DIV/0!	#DIV/0!		0
																		#DIV/0!	#DIV/0!	#DIV/0!	#DIV/0!	#DIV/0!		0
																		#DIV/0!	#DIV/0!	#DIV/0!	#DIV/0!	#DIV/0!		0
																		#DIV/0!	#DIV/0!	#DIV/0!	#DIV/0!	#DIV/0!		0
																		#DIV/0!	#DIV/0!	#DIV/0!	#DIV/0!	#DIV/0!		0
																		#DIV/0!	#DIV/0!	#DIV/0!	#DIV/0!	#DIV/0!		0
																		#DIV/0!	#DIV/0!	#DIV/0!	#DIV/0!	#DIV/0!		0
																		#DIV/0!	#DIV/0!	#DIV/0!	#DIV/0!	#DIV/0!		0
																		#DIV/0!	#DIV/0!	#DIV/0!	#DIV/0!	#DIV/0!		0
																		#DIV/0!	#DIV/0!	#DIV/0!	#DIV/0!	#DIV/0!		0
																		#DIV/0!	#DIV/0!	#DIV/0!	#DIV/0!	#DIV/0!		0
																		#DIV/0!	#DIV/0!	#DIV/0!	#DIV/0!	#DIV/0!		0
																		#DIV/0!	#DIV/0!	#DIV/0!	#DIV/0!	#DIV/0!		0
																		#DIV/0!	#DIV/0!	#DIV/0!	#DIV/0!	#DIV/0!		0
																		#DIV/0!	#DIV/0!	#DIV/0!	#DIV/0!	#DIV/0!		0
																		#DIV/0!	#DIV/0!	#DIV/0!	#DIV/0!	#DIV/0!		0
																		#DIV/0!	#DIV/0!	#DIV/0!	#DIV/0!	#DIV/0!		0
																		#DIV/0!	#DIV/0!	#DIV/0!	#DIV/0!	#DIV/0!		0
																		#DIV/0!	#DIV/0!	#DIV/0!	#DIV/0!	#DIV/0!		0
																		#DIV/0!	#DIV/0!	#DIV/0!	#DIV/0!	#DIV/0!		0
																		#DIV/0!	#DIV/0!	#DIV/0!	#DIV/0!	#DIV/0!		0
																		#DIV/0!	#DIV/0!	#DIV/0!	#DIV/0!	#DIV/0!		0
																		#DIV/0!	#DIV/0!	#DIV/0!	#DIV/0!	#DIV/0!		0
																		#DIV/0!	#DIV/0!	#DIV/0!	#DIV/0!	#DIV/0!		0
																		#DIV/0!	#DIV/0!	#DIV/0!	#DIV/0!	#DIV/0!		0
																		#DIV/0!	#DIV/0!	#DIV/0!	#DIV/0!	#DIV/0!		0
																		#DIV/0!	#DIV/0!	#DIV/0!	#DIV/0!	#DIV/0!		0
																		#DIV/0!	#DIV/0!	#DIV/0!	#DIV/0!	#DIV/0!		0
																		#DIV/0!	#DIV/0!	#DIV/0!	#DIV/0!	#DIV/0!		0
																		#DIV/0!	#DIV/0!	#DIV/0!	#DIV/0!	#DIV/0!		0
																		#DIV/0!	#DIV/0!	#DIV/0!	#DIV/0!	#DIV/0!		0
																		#DIV/0!	#DIV/0!	#DIV/0!	#DIV/0!	#DIV/0!		0
																		#DIV/0!	#DIV/0!	#DIV/0!	#DIV/0!	#DIV/0!		0
																		#DIV/0!	#DIV/0!	#DIV/0!	#DIV/0!	#DIV/0!		0
																		#DIV/0!	#DIV/0!	#DIV/0!	#DIV/0!	#DIV/0!		0
																		#DIV/0!	#DIV/0!	#DIV/0!	#DIV/0!	#DIV/0!		0
																		#DIV/0!	#DIV/0!	#DIV/0!	#DIV/0!	#DIV/0!		0
																		#DIV/0!	#DIV/0!	#DIV/0!	#DIV/0!	#DIV/0!		0
																		#DIV/0!	#DIV/0!	#DIV/0!	#DIV/0!	#DIV/0!		0
																		#DIV/0!	#DIV/0!	#DIV/0!	#DIV/0!	#DIV/0!		0
																		#DIV/0!	#DIV/0!	#DIV/0!	#DIV/0!	#DIV/0!		0
																		#DIV/0!	#DIV/0!	#DIV/0!	#DIV/0!	#DIV/0!		0
																		#DIV/0!	#DIV/0!	#DIV/0!	#DIV/0!	#DIV/0!		0
																		#DIV/0!	#DIV/0!	#DIV/0!	#DIV/0!	#DIV/0!		0
																		#DIV/0!	#DIV/0!	#DIV/0!	#DIV/0!	#DIV/0!		0
																		#DIV/0!	#DIV/0!	#DIV/0!	#DIV/0!	#DIV/0!		0
																		#DIV/0!	#DIV/0!	#DIV/0!	#DIV/0!	#DIV/0!		0
																		#DIV/0!	#DIV/0!	#DIV/0!	#DIV/0!	#DIV/0!		0
																		#DIV/0!	#DIV/0!	#DIV/0!	#DIV/0!	#DIV/0!		0
																		#DIV/0!	#DIV/0!	#DIV/0!	#DIV/0!	#DIV/0!		0
																		#DIV/0!	#DIV/0!	#DIV/0!	#DIV/0!	#DIV/0!		0
																		#DIV/0!	#DIV/0!	#DIV/0!	#DIV/0!	#DIV/0!		0
																		#DIV/0!	#DIV/0!	#DIV/0!	#DIV/0!	#DIV/0!		0
																		#DIV/0!	#DIV/0!	#DIV/0!	#DIV/0!	#DIV/0!		0
																		#DIV/0!	#DIV/0!	#DIV/0!	#DIV/0!	#DIV/0!		0
																		#DIV/0!	#DIV/0!	#DIV/0!	#DIV/0!	#DIV/0!		0
																		#DIV/0!	#DIV/0!	#DIV/0!	#DIV/0!	#DIV/0!		0
																		#DIV/0!	#DIV/0!	#DIV/0!	#DIV/0!	#DIV/0!		0
																		#DIV/0!	#DIV/0!	#DIV/0!	#DIV/0!	#DIV/0!		0
																		#DIV/0!	#DIV/0!	#DIV/0!	#DIV/0!	#DIV/0!		0
																		#DIV/0!	#DIV/0!	#DIV/0!	#DIV/0!	#DIV/0!		0
																		#DIV/0!	#DIV/0!	#DIV/0!	#DIV/0!	#DIV/0!		0
																		#DIV/0!	#DIV/0!	#DIV/0!	#DIV/0!	#DIV/0!		0
																		#DIV/0!	#DIV/0!	#DIV/0!	#DIV/0!	#DIV/0!		0
																		#DIV/0!	#DIV/0!	#DIV/0!	#DIV/0!	#DIV/0!		0
																		#DIV/0!	#DIV/0!	#DIV/0!	#DIV/0!	#DIV/0!		0
																		#DIV/0!	#DIV/0!	#DIV/0!	#DIV/0!	#DIV/0!		0
																		#DIV/0!	#DIV/0!	#DIV/0!	#DIV/0!	#DIV/0!		0
																		#DIV/0!	#DIV/0!	#DIV/0!	#DIV/0!	#DIV/0!		0
																		#DIV/0!	#DIV/0!	#DIV/0!	#DIV/0!	#DIV/0!		0
																		#DIV/0!	#DIV/0!	#DIV/0!	#DIV/0!	#DIV/0!		0
																		#DIV/0!	#DIV/0!	#DIV/0!	#DIV/0!	#DIV/0!		0
																		#DIV/0!	#DIV/0!	#DIV/0!	#DIV/0!	#DIV/0!		0
																		#DIV/0!	#DIV/0!	#DIV/0!	#DIV/0!	#DIV/0!		0
																		#DIV/0!	#DIV/0!	#DIV/0!	#DIV/0!	#DIV/0!		0
																		#DIV/0!	#DIV/0!	#DIV/0!	#DIV/0!	#DIV/0!		0
																		#DIV/0!	#DIV/0!	#DIV/0!	#DIV/0!	#DIV/0!		0
																		#DIV/0!	#DIV/0!	#DIV/0!	#DIV/0!	#DIV/0!		0
																		#DIV/0!	#DIV/0!	#DIV/0!	#DIV/0!	#DIV/0!		0
																		#DIV/0!	#DIV/0!	#DIV/0!	#DIV/0!	#DIV/0!		0
																		#DIV/0!	#DIV/0!	#DIV/0!	#DIV/0!	#DIV/0!		0
																		#DIV/0!	#DIV/0!	#DIV/0!	#DIV/0!	#DIV/0!		0
																		#DIV/0!	#DIV/0!	#DIV/0!	#DIV/0!	#DIV/0!		0
																		#DIV/0!	#DIV/0!	#DIV/0!	#DIV/0!	#DIV/0!		0
																		#DIV/0!	#DIV/0!	#DIV/0!	#DIV/0!	#DIV/0!		0
																		#DIV/0!	#DIV/0!	#DIV/0!	#DIV/0!	#DIV/0!		0
																		#DIV/0!	#DIV/0!	#DIV/0!	#DIV/0!	#DIV/0!		0
																		#DIV/0!	#DIV/0!	#DIV/0!	#DIV/0!	#DIV/0!		0
																		#DIV/0!	#DIV/0!	#DIV/0!	#DIV/0!	#DIV/0!		0
																		#DIV/0!	#DIV/0!	#DIV/0!	#DIV/0!	#DIV/0!		0
																		#DIV/0!	#DIV/0!	#DIV/0!	#DIV/0!	#DIV/0!		0
																		#DIV/0!	#DIV/0!	#DIV/0!	#DIV/0!	#DIV/0!		0
																		#DIV/0!	#DIV/0!	#DIV/0!	#DIV/0!	#DIV/0!		0
																		#DIV/0!	#DIV/0!	#DIV/0!	#DIV/0!	#DIV/0!		0
																		#DIV/0!	#DIV/0!	#DIV/0!	#DIV/0!	#DIV/0!		0
																		#DIV/0!	#DIV/0!	#DIV/0!	#DIV/0!	#DIV/0!		0
																		#DIV/0!	#DIV/0!	#DIV/0!	#DIV/0!	#DIV/0!		0
																		#DIV/0!	#DIV/0!	#DIV/0!	#DIV/0!	#DIV/0!		0
																		#DIV/0!	#DIV/0!	#DIV/0!	#DIV/0!	#DIV/0!		0
																		#DIV/0!	#DIV/0!	#DIV/0!	#DIV/0!	#DIV/0!		0
																		#DIV/0!	#DIV/0!	#DIV/0!	#DIV/0!	#DIV/0!		0
																		#DIV/0!	#DIV/0!	#DIV/0!	#DIV/0!	#DIV/0!		0
																		#DIV/0!	#DIV/0!	#DIV/0!	#DIV/0!	#DIV/0!		0
																		#DIV/0!	#DIV/0!	#DIV/0!	#DIV/0!	#DIV/0!		0
																		#DIV/0!	#DIV/0!	#DIV/0!	#DIV/0!	#DIV/0!		0
																		#DIV/0!	#DIV/0!	#DIV/0!	#DIV/0!	#DIV/0!		0
																		#DIV/0!	#DIV/0!	#DIV/0!	#DIV/0!	#DIV/0!		0
																		#DIV/0!	#DIV/0!	#DIV/0!	#DIV/0!	#DIV/0!		0
																		#DIV/0!	#DIV/0!	#DIV/0!	#DIV/0!	#DIV/0!		0
																		#DIV/0!	#DIV/0!	#DIV/0!	#DIV/0!	#DIV/0!		0
																		#DIV/0!	#DIV/0!	#DIV/0!	#DIV/0!	#DIV/0!		0
																		#DIV/0!	#DIV/0!	#DIV/0!	#DIV/0!	#DIV/0!		0
																		#DIV/0!	#DIV/0!	#DIV/0!	#DIV/0!	#DIV/0!		0
																		#DIV/0!	#DIV/0!	#DIV/0!	#DIV/0!	#DIV/0!		0
																		#DIV/0!	#DIV/0!	#DIV/0!	#DIV/0!	#DIV/0!		0
																		#DIV/0!	#DIV/0!	#DIV/0!	#DIV/0!	#DIV/0!		0
																		#DIV/0!	#DIV/0!	#DIV/0!	#DIV/0!	#DIV/0!		0
																		#DIV/0!	#DIV/0!	#DIV/0!	#DIV/0!	#DIV/0!		0
																		#DIV/0!	#DIV/0!	#DIV/0!	#DIV/0!	#DIV/0!		0
																		#DIV/0!	#DIV/0!	#DIV/0!	#DIV/0!	#DIV/0!		0
																		#DIV/0!	#DIV/0!	#DIV/0!	#DIV/0!	#DIV/0!		0
																		#DIV/0!	#DIV/0!	#DIV/0!	#DIV/0!	#DIV/0!		0
																		#DIV/0!	#DIV/0!	#DIV/0!	#DIV/0!	#DIV/0!		0
																		#DIV/0!	#DIV/0!	#DIV/0!	#DIV/0!	#DIV/0!		0
																		#DIV/0!	#DIV/0!	#DIV/0!	#DIV/0!	#DIV/0!		0
																		#DIV/0!	#DIV/0!	#DIV/0!	#DIV/0!	#DIV/0!		0
																		#DIV/0!	#DIV/0!	#DIV/0!	#DIV/0!	#DIV/0!		0
																		#DIV/0!	#DIV/0!	#DIV/0!	#DIV/0!	#DIV/0!		0
																		#DIV/0!	#DIV/0!	#DIV/0!	#DIV/0!	#DIV/0!		0
																		#DIV/0!	#DIV/0!	#DIV/0!	#DIV/0!	#DIV/0!		0
																		#DIV/0!	#DIV/0!	#DIV/0!	#DIV/0!	#DIV/0!		0
																		#DIV/0!	#DIV/0!	#DIV/0!	#DIV/0!	#DIV/0!		0
																		#DIV/0!	#DIV/0!	#DIV/0!	#DIV/0!	#DIV/0!		0
																		#DIV/0!	#DIV/0!	#DIV/0!	#DIV/0!	#DIV/0!		0
																		#DIV/0!	#DIV/0!	#DIV/0!	#DIV/0!	#DIV/0!		0
																		#DIV/0!	#DIV/0!	#DIV/0!	#DIV/0!	#DIV/0!		0
																		#DIV/0!	#DIV/0!	#DIV/0!	#DIV/0!	#DIV/0!		0
																		#DIV/0!	#DIV/0!	#DIV/0!	#DIV/0!	#DIV/0!		0
																		#DIV/0!	#DIV/0!	#DIV/0!	#DIV/0!	#DIV/0!		0
																		#DIV/0!	#DIV/0!	#DIV/0!	#DIV/0!	#DIV/0!		0
																		#DIV/0!	#DIV/0!	#DIV/0!	#DIV/0!	#DIV/0!		0
																		#DIV/0!	#DIV/0!	#DIV/0!	#DIV/0!	#DIV/0!		0
																		#DIV/0!	#DIV/0!	#DIV/0!	#DIV/0!	#DIV/0!		0
																		#DIV/0!	#DIV/0!	#DIV/0!	#DIV/0!	#DIV/0!		0
																		#DIV/0!	#DIV/0!	#DIV/0!	#DIV/0!	#DIV/0!		0
																		#DIV/0!	#DIV/0!	#DIV/0!	#DIV/0!	#DIV/0!		0
																		#DIV/0!	#DIV/0!	#DIV/0!	#DIV/0!	#DIV/0!		0
																		#DIV/0!	#DIV/0!	#DIV/0!	#DIV/0!	#DIV/0!		0
																		#DIV/0!	#DIV/0!	#DIV/0!	#DIV/0!	#DIV/0!		0
																		#DIV/0!	#DIV/0!	#DIV/0!	#DIV/0!	#DIV/0!		0
																		#DIV/0!	#DIV/0!	#DIV/0!	#DIV/0!	#DIV/0!		0
																		#DIV/0!	#DIV/0!	#DIV/0!	#DIV/0!	#DIV/0!		0
																		#DIV/0!	#DIV/0!	#DIV/0!	#DIV/0!	#DIV/0!		0
																		#DIV/0!	#DIV/0!	#DIV/0!	#DIV/0!	#DIV/0!		0
																		#DIV/0!	#DIV/0!	#DIV/0!	#DIV/0!	#DIV/0!		0
																		#DIV/0!	#DIV/0!	#DIV/0!	#DIV/0!	#DIV/0!		0
																		#DIV/0!	#DIV/0!	#DIV/0!	#DIV/0!	#DIV/0!		0
																		#DIV/0!	#DIV/0!	#DIV/0!	#DIV/0!	#DIV/0!		0
																		#DIV/0!	#DIV/0!	#DIV/0!	#DIV/0!	#DIV/0!		0
																		#DIV/0!	#DIV/0!	#DIV/0!	#DIV/0!	#DIV/0!		0
																		#DIV/0!	#DIV/0!	#DIV/0!	#DIV/0!	#DIV/0!		0
																		#DIV/0!	#DIV/0!	#DIV/0!	#DIV/0!	#DIV/0!		0
																		#DIV/0!	#DIV/0!	#DIV/0!	#DIV/0!	#DIV/0!		0
																		#DIV/0!	#DIV/0!	#DIV/0!	#DIV/0!	#DIV/0!		0
																		#DIV/0!	#DIV/0!	#DIV/0!	#DIV/0!	#DIV/0!		0
																		#DIV/0!	#DIV/0!	#DIV/0!	#DIV/0!	#DIV/0!		0
																		#DIV/0!	#DIV/0!	#DIV/0!	#DIV/0!	#DIV/0!		0
																		#DIV/0!	#DIV/0!	#DIV/0!	#DIV/0!	#DIV/0!		0
																		#DIV/0!	#DIV/0!	#DIV/0!	#DIV/0!	#DIV/0!		0
																		#DIV/0!	#DIV/0!	#DIV/0!	#DIV/0!	#DIV/0!		0
																		#DIV/0!	#DIV/0!	#DIV/0!	#DIV/0!	#DIV/0!		0
																		#DIV/0!	#DIV/0!	#DIV/0!	#DIV/0!	#DIV/0!		0
																		#DIV/0!	#DIV/0!	#DIV/0!	#DIV/0!	#DIV/0!		0
																		#DIV/0!	#DIV/0!	#DIV/0!	#DIV/0!	#DIV/0!		0
																		#DIV/0!	#DIV/0!	#DIV/0!	#DIV/0!	#DIV/0!		0
																		#DIV/0!	#DIV/0!	#DIV/0!	#DIV/0!	#DIV/0!		0
																		#DIV/0!	#DIV/0!	#DIV/0!	#DIV/0!	#DIV/0!		0
																		#DIV/0!	#DIV/0!	#DIV/0!	#DIV/0!	#DIV/0!		0
																		#DIV/0!	#DIV/0!	#DIV/0!	#DIV/0!	#DIV/0!		0
																		#DIV/0!	#DIV/0!	#DIV/0!	#DIV/0!	#DIV/0!		0
																		#DIV/0!	#DIV/0!	#DIV/0!	#DIV/0!	#DIV/0!		0
																		#DIV/0!	#DIV/0!	#DIV/0!	#DIV/0!	#DIV/0!		0
																		#DIV/0!	#DIV/0!	#DIV/0!	#DIV/0!	#DIV/0!		0
																		#DIV/0!	#DIV/0!	#DIV/0!	#DIV/0!	#DIV/0!		0
																		#DIV/0!	#DIV/0!	#DIV/0!	#DIV/0!	#DIV/0!		0
																		#DIV/0!	#DIV/0!	#DIV/0!	#DIV/0!	#DIV/0!		0
																		#DIV/0!	#DIV/0!	#DIV/0!	#DIV/0!	#DIV/0!		0
																		#DIV/0!	#DIV/0!	#DIV/0!	#DIV/0!	#DIV/0!		0
																		#DIV/0!	#DIV/0!	#DIV/0!	#DIV/0!	#DIV/0!		0
																		#DIV/0!	#DIV/0!	#DIV/0!	#DIV/0!	#DIV/0!		0
																		#DIV/0!	#DIV/0!	#DIV/0!	#DIV/0!	#DIV/0!		0
																		#DIV/0!	#DIV/0!	#DIV/0!	#DIV/0!	#DIV/0!		0
																		#DIV/0!	#DIV/0!	#DIV/0!	#DIV/0!	#DIV/0!		0
																		#DIV/0!	#DIV/0!	#DIV/0!	#DIV/0!	#DIV/0!		0
																		#DIV/0!	#DIV/0!	#DIV/0!	#DIV/0!	#DIV/0!		0
																		#DIV/0!	#DIV/0!	#DIV/0!	#DIV/0!	#DIV/0!		0
																		#DIV/0!	#DIV/0!	#DIV/0!	#DIV/0!	#DIV/0!		0
																		#DIV/0!	#DIV/0!	#DIV/0!	#DIV/0!	#DIV/0!		0
																		#DIV/0!	#DIV/0!	#DIV/0!	#DIV/0!	#DIV/0!		0
																		#DIV/0!	#DIV/0!	#DIV/0!	#DIV/0!	#DIV/0!		0
																		#DIV/0!	#DIV/0!	#DIV/0!	#DIV/0!	#DIV/0!		0
																		#DIV/0!	#DIV/0!	#DIV/0!	#DIV/0!	#DIV/0!		0
																		#DIV/0!	#DIV/0!	#DIV/0!	#DIV/0!	#DIV/0!		0
																		#DIV/0!	#DIV/0!	#DIV/0!	#DIV/0!	#DIV/0!		0
																		#DIV/0!	#DIV/0!	#DIV/0!	#DIV/0!	#DIV/0!		0
																		#DIV/0!	#DIV/0!	#DIV/0!	#DIV/0!	#DIV/0!		0
																		#DIV/0!	#DIV/0!	#DIV/0!	#DIV/0!	#DIV/0!		0
																		#DIV/0!	#DIV/0!	#DIV/0!	#DIV/0!	#DIV/0!		0
																		#DIV/0!	#DIV/0!	#DIV/0!	#DIV/0!	#DIV/0!		0
																		#DIV/0!	#DIV/0!	#DIV/0!	#DIV/0!	#DIV/0!		0
																		#DIV/0!	#DIV/0!	#DIV/0!	#DIV/0!	#DIV/0!		0
																		#DIV/0!	#DIV/0!	#DIV/0!	#DIV/0!	#DIV/0!		0
																		#DIV/0!	#DIV/0!	#DIV/0!	#DIV/0!	#DIV/0!		0
																		#DIV/0!	#DIV/0!	#DIV/0!	#DIV/0!	#DIV/0!		0
																		#DIV/0!	#DIV/0!	#DIV/0!	#DIV/0!	#DIV/0!		0
																		#DIV/0!	#DIV/0!	#DIV/0!	#DIV/0!	#DIV/0!		0
																		#DIV/0!	#DIV/0!	#DIV/0!	#DIV/0!	#DIV/0!		0
																		#DIV/0!	#DIV/0!	#DIV/0!	#DIV/0!	#DIV/0!		0
																		#DIV/0!	#DIV/0!	#DIV/0!	#DIV/0!	#DIV/0!		0
																		#DIV/0!	#DIV/0!	#DIV/0!	#DIV/0!	#DIV/0!		0
																		#DIV/0!	#DIV/0!	#DIV/0!	#DIV/0!	#DIV/0!		0
																		#DIV/0!	#DIV/0!	#DIV/0!	#DIV/0!	#DIV/0!		0
																		#DIV/0!	#DIV/0!	#DIV/0!	#DIV/0!	#DIV/0!		0
																		#DIV/0!	#DIV/0!	#DIV/0!	#DIV/0!	#DIV/0!		0
																		#DIV/0!	#DIV/0!	#DIV/0!	#DIV/0!	#DIV/0!		0
																		#DIV/0!	#DIV/0!	#DIV/0!	#DIV/0!	#DIV/0!		0
																		#DIV/0!	#DIV/0!	#DIV/0!	#DIV/0!	#DIV/0!		0
																		#DIV/0!	#DIV/0!	#DIV/0!	#DIV/0!	#DIV/0!		0
																		#DIV/0!	#DIV/0!	#DIV/0!	#DIV/0!	#DIV/0!		0
																		#DIV/0!	#DIV/0!	#DIV/0!	#DIV/0!	#DIV/0!		0
																		#DIV/0!	#DIV/0!	#DIV/0!	#DIV/0!	#DIV/0!		0
																		#DIV/0!	#DIV/0!	#DIV/0!	#DIV/0!	#DIV/0!		0
																		#DIV/0!	#DIV/0!	#DIV/0!	#DIV/0!	#DIV/0!		0
																		#DIV/0!	#DIV/0!	#DIV/0!	#DIV/0!	#DIV/0!		0
																		#DIV/0!	#DIV/0!	#DIV/0!	#DIV/0!	#DIV/0!		0
																		#DIV/0!	#DIV/0!	#DIV/0!	#DIV/0!	#DIV/0!		0
																		#DIV/0!	#DIV/0!	#DIV/0!	#DIV/0!	#DIV/0!		0
																		#DIV/0!	#DIV/0!	#DIV/0!	#DIV/0!	#DIV/0!		0
																		#DIV/0!	#DIV/0!	#DIV/0!	#DIV/0!	#DIV/0!		0
																		#DIV/0!	#DIV/0!	#DIV/0!	#DIV/0!	#DIV/0!		0
																		#DIV/0!	#DIV/0!	#DIV/0!	#DIV/0!	#DIV/0!		0
																		#DIV/0!	#DIV/0!	#DIV/0!	#DIV/0!	#DIV/0!		0
																		#DIV/0!	#DIV/0!	#DIV/0!	#DIV/0!	#DIV/0!		0
																		#DIV/0!	#DIV/0!	#DIV/0!	#DIV/0!	#DIV/0!		0
																		#DIV/0!	#DIV/0!	#DIV/0!	#DIV/0!	#DIV/0!		0
																		#DIV/0!	#DIV/0!	#DIV/0!	#DIV/0!	#DIV/0!		0
																		#DIV/0!	#DIV/0!	#DIV/0!	#DIV/0!	#DIV/0!		0
																		#DIV/0!	#DIV/0!	#DIV/0!	#DIV/0!	#DIV/0!		0
																		#DIV/0!	#DIV/0!	#DIV/0!	#DIV/0!	#DIV/0!		0
																		#DIV/0!	#DIV/0!	#DIV/0!	#DIV/0!	#DIV/0!		0
																		#DIV/0!	#DIV/0!	#DIV/0!	#DIV/0!	#DIV/0!		0
																		#DIV/0!	#DIV/0!	#DIV/0!	#DIV/0!	#DIV/0!		0
																		#DIV/0!	#DIV/0!	#DIV/0!	#DIV/0!	#DIV/0!		0
																		#DIV/0!	#DIV/0!	#DIV/0!	#DIV/0!	#DIV/0!		0
																		#DIV/0!	#DIV/0!	#DIV/0!	#DIV/0!	#DIV/0!		0
																		#DIV/0!	#DIV/0!	#DIV/0!	#DIV/0!	#DIV/0!		0
																		#DIV/0!	#DIV/0!	#DIV/0!	#DIV/0!	#DIV/0!		0
																		#DIV/0!	#DIV/0!	#DIV/0!	#DIV/0!	#DIV/0!		0
																		#DIV/0!	#DIV/0!	#DIV/0!	#DIV/0!	#DIV/0!		0
																		#DIV/0!	#DIV/0!	#DIV/0!	#DIV/0!	#DIV/0!		0
																		#DIV/0!	#DIV/0!	#DIV/0!	#DIV/0!	#DIV/0!		0
																		#DIV/0!	#DIV/0!	#DIV/0!	#DIV/0!	#DIV/0!		0
																		#DIV/0!	#DIV/0!	#DIV/0!	#DIV/0!	#DIV/0!		0
																		#DIV/0!	#DIV/0!	#DIV/0!	#DIV/0!	#DIV/0!		0
																		#DIV/0!	#DIV/0!	#DIV/0!	#DIV/0!	#DIV/0!		0
																		#DIV/0!	#DIV/0!	#DIV/0!	#DIV/0!	#DIV/0!		0
																		#DIV/0!	#DIV/0!	#DIV/0!	#DIV/0!	#DIV/0!		0
																		#DIV/0!	#DIV/0!	#DIV/0!	#DIV/0!	#DIV/0!		0
																		#DIV/0!	#DIV/0!	#DIV/0!	#DIV/0!	#DIV/0!		0
																		#DIV/0!	#DIV/0!	#DIV/0!	#DIV/0!	#DIV/0!		0
																		#DIV/0!	#DIV/0!	#DIV/0!	#DIV/0!	#DIV/0!		0
																		#DIV/0!	#DIV/0!	#DIV/0!	#DIV/0!	#DIV/0!		0
																		#DIV/0!	#DIV/0!	#DIV/0!	#DIV/0!	#DIV/0!		0
																		#DIV/0!	#DIV/0!	#DIV/0!	#DIV/0!	#DIV/0!		0
																		#DIV/0!	#DIV/0!	#DIV/0!	#DIV/0!	#DIV/0!		0
																		#DIV/0!	#DIV/0!	#DIV/0!	#DIV/0!	#DIV/0!		0
																		#DIV/0!	#DIV/0!	#DIV/0!	#DIV/0!	#DIV/0!		0
																		#DIV/0!	#DIV/0!	#DIV/0!	#DIV/0!	#DIV/0!		0
																		#DIV/0!	#DIV/0!	#DIV/0!	#DIV/0!	#DIV/0!		0
																		#DIV/0!	#DIV/0!	#DIV/0!	#DIV/0!	#DIV/0!		0
																		#DIV/0!	#DIV/0!	#DIV/0!	#DIV/0!	#DIV/0!		0
																		#DIV/0!	#DIV/0!	#DIV/0!	#DIV/0!	#DIV/0!		0
																		#DIV/0!	#DIV/0!	#DIV/0!	#DIV/0!	#DIV/0!		0
																		#DIV/0!	#DIV/0!	#DIV/0!	#DIV/0!	#DIV/0!		0
																		#DIV/0!	#DIV/0!	#DIV/0!	#DIV/0!	#DIV/0!		0
																		#DIV/0!	#DIV/0!	#DIV/0!	#DIV/0!	#DIV/0!		0
